# Supplementary material for: Human-like intuitive behavior and reasoning biases emerged in large language models but disappeared in ChatGPT
Source: Nat Comput Sci. 2023 Oct 5;3(10):833–8. doi: 10.1038/s43588-023-00527-x (PMC10766525; doi:10.1038/s43588-023-00527-x)
Supplement: Supplementary file 3 — Human and LLM performance on 150 CRT tasks. [file 43588_2023_527_MOESM3_ESM.xlsx]

## Sheet: Sheet1
	n							Percent						95% Confidence Intervals (+/-)
	Correct	Correct (COT)	Intuitive	Intuitive (COT)	Atypical	Atypical (COT)	Total	Correct	Correct (COT)	Intuitive	Intuitive (COT)	Atypical	Atypical (COT)	Correct	Correct (COT)	Intuitive	Intuitive (COT)	Atypical	Atypical (COT)
Study 1:
ChatGPT-4	24	119	0	0	0	7	150	0.16	0.793333	0	0	0	0.0466667	0.0586692	0.0647998	0	0	0	0.0337549
ChatGPT-3.5	2	88	3	19	0	38	150	0.0133333	0.586667	0.02	0.126667	0	0.253333	0.0183555	0.0788055	0.0224047	0.053227	0	0.0696017
GPT-3-davinci-003	7	0	120	0	23	0	150	0.0466667	0	0.8	0	0.153333	0	0.0337549	0	0.0640133	0	0.0576614	0
GPT-3-davinci-002	4	0	131	0	15	0	150	0.0266667	0	0.873333	0	0.1	0	0.0257825	0	0.053227	0	0.04801	0
GPT-3-davinci-001	5	0	105	0	40	0	150	0.0333333	0	0.7	0	0.266667	0	0.0287269	0	0.0733365	0	0.0707694	0
GPT-3-curie	22	0	32	0	96	0	150	0.146667	0	0.213333	0	0.64	0	0.0566155	0	0.0655594	0	0.076816	0
GPT-3-babbage	22	0	7	0	121	0	150	0.146667	0	0.0466667	0	0.806667	0	0.0566155	0	0.0337549	0	0.0631991	0
GPT-3-ada	6	0	0	0	144	0	150	0.04	0	0	0	0.96	0	0.03136	0	0	0	0.03136	0
GPT-2XL	5	0	5	0	140	0	150	0.0333333	0	0.0333333	0	0.933333	0	0.0287269	0	0.0287269	0	0.0399193	0
GPT-1	1	0	8	0	141	0	150	0.00666667	0	0.0533333	0	0.94	0	0.013023	0	0.0359591	0	0.0380058	0
Humans (n=455)	522	0	750	0	92	0	1364	0.382698	0	0.549853	0	0.0674487	0	0.0257944	0	0.0264028	0	0.0133098	0
Study 2 (“Let’s use algebra...”):
GPT-3-davinci-003	0	42	0	44	0	64	150	0	0.28	0	0.293333	0	0.426667	0	0.0718548	0	0.0728616	0	0.0791514
Study 2 ("Shortest possible answer”):
ChatGPT-4	132	0	15	0	3	0	150	0.88	0	0.1	0	0.02	0	0.0520047	0	0.04801	0	0.0224047	0
ChatGPT-3.5	97	0	17	0	36	0	150	0.646667	0	0.113333	0	0.24	0	0.0764968	0	0.0507305	0	0.0683475	0
