# Supplementary material for: Human-like intuitive behavior and reasoning biases emerged in large language models but disappeared in ChatGPT
Source: Nat Comput Sci. 2023 Oct 5;3(10):833–8. doi: 10.1038/s43588-023-00527-x (PMC10766525; doi:10.1038/s43588-023-00527-x)
Supplement: Supplementary file 4 — Human and LLM performance on 50 semantic illusion tasks. [file 43588_2023_527_MOESM4_ESM.xlsx]

## Sheet: toshareSI
			Correct	Intuitive	Atypical	Total	Correct	Intuitive	Atypical	Correct	Intuitive	Atypical
			n	n	n	n	%	%	%	CI95%	CI95%	CI95%
		ChatGPT-4	44	5	1	50	0.88	0.1	0.02	0.0900747	0.0831558	0.038806
		ChatGPT-3.5	37	12	1	50	0.74	0.24	0.02	0.121583	0.118381	0.038806
		GPT-3-davinci-003	9	36	5	50	0.18	0.72	0.1	0.106491	0.124456	0.0831558
		GPT-3-davinci-002	4	39	7	50	0.08	0.78	0.14	0.0751986	0.114823	0.0961799
		GPT-3-davinci-001	3	40	7	50	0.06	0.8	0.14	0.065828	0.110874	0.0961799
		GPT-3-curie	2	35	13	50	0.04	0.7	0.26	0.0543171	0.127023	0.121583
		GPT-3-babbage	1	23	26	50	0.02	0.46	0.52	0.038806	0.138149	0.138482
		GPT-3-ada	1	11	38	50	0.02	0.22	0.76	0.038806	0.114823	0.118381
		GPT-2XL	0	17	33	50	0	0.34	0.66	0	0.131305	0.131305
		GPT-1	0	0	50	50	0	0	1	0	0	0
		Humans (n=455)	117	289	48	454	0.257709	0.636564	0.105727	0.0402328	0.0442449	0.028285
	(Think carefully and check the question for invalid assumptions)	GPT-3-davinci-003	27	14	9	50	0.54	0.28	0.18	0.138149	0.124456	0.106491
