# Supplementary material for: Human-like intuitive behavior and reasoning biases emerged in large language models but disappeared in ChatGPT
Source: Nat Comput Sci. 2023 Oct 5;3(10):833–8. doi: 10.1038/s43588-023-00527-x (PMC10766525; doi:10.1038/s43588-023-00527-x)
Supplement: Supplementary file 5 — Fraction of GPT-3-davinci-003’s correct responses against the number of training examples with which the task was prefixed. [file 43588_2023_527_MOESM5_ESM.xlsx]

## Sheet: Sheet1
Training shots	n	CRT Type 1	CRT Type 2	CRT Type 3	Semantic Illusions	CI95 CRT Type 1	CI95 CRT Type 2	CI95 CRT Type 3	CI95 Semantic Illusions
0	50	0	0.02	0.12	0.18	0	0.038806	0.0900747	0.106491
1	50	0	0.28	0.4	0.26	0	0.124456	0.135793	0.121583
2	50	0.02	0.92	0.56	0.46	0.038806	0.0751986	0.137591	0.138149
3	50	0.06	0.98	0.66	0.48	0.065828	0.038806	0.131305	0.138482
4	50	0.04	0.96	0.8	0.48	0.0543171	0.0543171	0.110874	0.138482
5	50	0.16	1	0.78	0.48	0.101618	0	0.114823	0.138482
6	50	0.2	1	0.84	0.56	0.110874	0	0.101618	0.137591
7	50	0.28	1	0.92	0.56	0.124456	0	0.0751986	0.137591
8	50	0.3	1	0.9	0.64	0.127023	0	0.0831558	0.133049
9	50	0.44	1	0.92	0.52	0.137591	0	0.0751986	0.138482
10	50	0.32	1	0.94	0.64	0.129301	0	0.065828	0.133049
15	50	0.54	1	0.96	0.66	0.138149	0	0.0543171	0.131305
20	50	0.6	1	0.96	0.68	0.135793	0	0.0543171	0.129301
25	50	0.6	1	1	0.68	0.135793	0	0	0.129301
30	50	0.78	1	1	0.7	0.114823	0	0	0.127023
35	50	0.8	1	1	0.7	0.110874	0	0	0.127023
40	50	0.78	1	1	0.66	0.114823	0	0	0.131305
45	50	0.78	1	1	0.72	0.114823	0	0	0.124456
49	50	0.9	1	1	0.68	0.0831558	0	0	0.129301
